# Supplementary material for: Microarray Analysis of Gene Expression by Skeletal Muscle of Three Mouse Models of Kennedy Disease/Spinal Bulbar Muscular Atrophy
Source: PLoS One. 2010 Sep 23;5(9):e12922. doi: 10.1371/journal.pone.0012922 (PMC2944863; doi:10.1371/journal.pone.0012922)
Supplement: Table S1 — Complete gene list for HSA-AR. Genes regulated in HSA-AR muscle are presented. For inclusion, each gene had to appear in the gene list generated by a 2 fold change, p≤0.05 criteria. Fold change values relative to WT controls are presented, as are Genbank accession numbers, unigene symbols and names. (0.04 MB XLS) [file pone.0012922.s001.xls]

## Sheet: Sheet1
Gene ID	HSA-AR	Symbol	UniGene Name
NM_080728	-28.55	Myh6	Myosin, heavy polypeptide 6, cardiac muscle, alpha
NM_010859	-21.45	Myl3	Myosin, light polypeptide 3
NM_013645	-17.2	Pvalb	Parvalbumin
NM_010861	-13.87	Myl2	Myosin, light polypeptide 2, regulatory, cardiac, slow
NM_026929	-12.19	Chac1	ChaC, cation transport regulator-like 1 (E. coli)
NM_008409	-11.84	Itm2a	Integral membrane protein 2A
NM_144873	-11.76	Uhrf2	Ubiquitin-like, containing PHD and RING finger domains 2
BC022635	-10.6	Jph2	Junctophilin 2
AB1122	-10.03
XM_127602	-9.47	Zmynd17	Zinc finger, MYND domain containing 17
NM_026580	-9.44	Otub2	OTU domain, ubiquitin aldehyde binding 2
AF317223	-8.94	Tpm3	Tropomyosin 3, gamma
NM_010585	-8.72	Itpr1	Inositol 1,4,5-triphosphate receptor 1
NM_024291	-8.7	Ky	Kyphoscoliosis peptidase
NM_013737	-8.29	Pla2g7	Phospholipase A2, group VII
NM_026189	-8.13		RIKEN cDNA 2310005P05 gene
NM_007444	-7.85	Amd1	S-adenosylmethionine decarboxylase 1
NM_145533	-7.27	Smox	Spermine oxidase
XM_131826	-6.98	Tmem52	Transmembrane protein 52
V00818	-6.94	IGHM	Immunoglobulin heavy chain 6 (heavy chain of igm)
NM_146010	-6.54	Tspan8	Tetraspanin 8
NM_133232	-6.48	Pfkfb3	6-phosphofructo-2-kinase/fructose-2,6-biphosphatase 3
NM_030143	-6.45	Ddit4l	DNA-damage-inducible transcript 4-like
NM_134065	-6.45	Epdr2	Ependymin related protein 2 (zebrafish)
NM_009393	-6.16	Tnnc1	Troponin C, cardiac/slow skeletal
NM_008832	-5.46	Phka1	Phosphorylase kinase alpha 1
NM_172656	-5.28	Als2cr2	Amyotrophic lateral sclerosis 2
XM_204287	-5.24	Rasd2	RASD family, member 2
NM_013494	-5.09	Cpe	Carboxypeptidase E
AB47125	-5.03
AK009352	-4.63	Itgb1bp3	Integrin beta 1 binding protein 3
NM_013456	-4.59	Actn3	Actinin alpha 3
NM_010274	-4.42	Gpd2	Glycerol phosphate dehydrogenase 2, mitochondrial
NM_013751	-4.36	Hrasls	HRAS-like suppressor
NM_009204	-4.26	Slc2a4	Solute carrier family 2 (facilitated glucose transporter)
XM_130630	-4.08	Mylk2	Myosin, light polypeptide kinase 2, skeletal muscle
NM_025535	-4	Sar1b	SAR1 gene homolog B (S. cerevisiae)
NM_022309	-3.99	Cbfb	Core binding factor beta
NM_009358	-3.99	Ppp2r5d	Protein phosphatase 2, regulatory subunit B (B56)
NM_013871	-3.93	Mapk12	Mitogen-activated protein kinase 12
XM_156082	-3.89	Fbxo40	F-box protein 40
NM_009832	-3.86	Ccnk	Cyclin K
NM_010284	-3.85	Ghr	Growth hormone receptor
NM_011792	-3.85	Bace1	Beta-site APP cleaving enzyme 1
NM_010267	-3.75	Gdap1	Ganglioside-induced differentiation-associated-protein 1
NM_011322	-3.73	Scn1b	Sodium channel, voltage-gated, type I, beta
NM_024188	-3.5	Oxct1	3-oxoacid CoA transferase 1
NM_175486	-3.47		RIKEN cDNA 6430571L13 gene
NM_026346	-3.46	Fbxo32	F-box only protein 32
NM_023049	-3.45	Asb2	Ankyrin repeat and SOCS box-containing protein 2
NM_182997	-3.42	Prkab2	Protein kinase, AMP-activated, beta 2 non-catalytic subunit
NM_027722	-3.41	Nudt4	Nudix (nucleoside diphosphate linked moiety X)
NM_177003	-3.37		RIKEN cDNA 9630033F20 gene
AB16107	-3.37
NM_017379	-3.36	Tuba8	Tubulin, alpha 8
NM_010801	-3.24	Mlf1	Myeloid leukemia factor 1
NM_021505	-3.17	Anapc5	Anaphase-promoting complex subunit 5
NM_021514	-3.17	Pfkm	Phosphofructokinase, muscle
NM_053078	-3.17		DNA segment, human D4S114
NM_007906	-3.12	Eef1a2	Eukaryotic translation elongation factor 1 alpha 2
NM_009831	-3.12	Ccng1	Cyclin G1
NM_025835	-3.11	Pccb	Propionyl Coenzyme A carboxylase, beta polypeptide
NM_026865	-3.1		RIKEN cDNA 1700113I22 gene
NM_027093	-3.08		RIKEN cDNA 2310003L22 gene
NM_008862	-3.02	Pkia	Protein kinase inhibitor, alpha
XM_358335	-2.97	Cacna1s Calcium channel, voltage-dependent, alpha 1S
NM_027096	-2.94	Prei4	Preimplantation protein 4
NM_145922	-2.93	Kcnc4	Potassium voltage gated channel, Shaw-related subfamily
NM_008063	-2.9	Slc37a4	Solute carrier family 37 (glycerol-6-phosphate transporter)
XM_128778	-2.84	Sequence AW548124
NM_080856	-2.83	Asb14	Ankyrin repeat and SOCS box-containing protein 14
NM_013415	-2.79	Atp1b2	ATPase, Na+/K+ transporting, beta 2 polypeptide
NM_011299	-2.77	Rps6ka2	Ribosomal protein S6 kinase, polypeptide 2
NM_026633	-2.73		RIKEN cDNA 9530058B02 gene
NM_009846	-2.65	Cd24a	CD24a antigen
NM_026880	-2.65	Pink1	PTEN induced putative kinase 1
NM_145420	-2.64	Ube2d1	Ubiquitin-conjugating enzyme E2D 1, UBC4/5 homolog
NM_008492	-2.64	Ldhb	Lactate dehydrogenase B
NM_016769	-2.61	Smad3	MAD homolog 3 (Drosophila)
NM_009636	-2.58	Aebp1	AE binding protein 1
NM_009790	-2.58	Calm1	Calmodulin 1
NM_153744	-2.52	Prkag3	Protein kinase, AMP-activated, gamma 3
NM_010271	-2.49	Gpd1	Glycerol-3-phosphate dehydrogenase 1 (soluble)
NM_027940	-2.4		RIKEN cDNA 1700001F09 gene
NM_178726	-2.4	Ppm1l	Protein phosphatase 1 (formerly 2C)-like
NM_011079	-2.39	Phkg1	Phosphorylase kinase gamma 1
NM_173866	-2.38	Gpt2	Glutamic pyruvate transaminase (alanine aminotransferase)
NM_029555	-2.38	Gstk1	Glutathione S-transferase kappa 1
NM_009813	-2.38	Casq1	Calsequestrin 1
NM_138314	-2.35	Nme7	Non-metastatic cells 7, protein expressed in
NM_026130	-2.35	Srpr	Signal recognition particle receptor ('docking protein')
NM_026120	-2.32		RIKEN cDNA 2410127L17 gene
NM_201407	-2.28	Dennd4b	DENN/MADD domain containing 4B
NM_022995	-2.26	Tmepai	Transmembrane, prostate androgen induced RNA
XM_483957	-2.22		RIKEN cDNA 1810038L18 gene
NM_031173	-2.22	Cacnb1	Calcium channel, voltage-dependent, beta 1 subunit
NM_153514	-2.22	Rhobtb2	Rho-related BTB domain containing 2
AB16068	-2.21
NM_019733	-2.2	Rbpms	RNA binding protein gene with multiple splicing
NM_175031	-2.19	Stk36	Serine/threonine kinase 36 (fused homolog, Drosophila)
NM_199149	-2.13		CDNA sequence BC024868
NM_018832	-2.12	Pdzx	PDZ domain containing, X chromosome
NM_194053	-2.09	Rtn4	Reticulon 4
XM_488673	-2.01		CDNA sequence BC024659
NM_021462	2.02	Mknk2	MAP kinase-interacting serine/threonine kinase 2
NM_023402	2.03		RIKEN cDNA 2900073G15 gene
NM_019390	2.1	Lmna	Lamin A
AB42093	2.12
NM_009166	2.13	Sorbs1	Sorbin and SH3 domain containing 1
NM_026790	2.15	Ifi27l1	Alpha-inducible protein 27 like 1
NM_009323	2.17	Tbx15	T-box 15
NM_010550	2.28	Il11ra2	Interleukin 11 receptor, alpha chain 2
NM_144961	2.28	Myh2	myosin, heavy polypeptide 2, skeletal muscle, adult
NM_010113	2.35	Egf	Epidermal growth factor
NM_013749	2.36	Tnfrsf12a	Tumor necrosis factor receptor superfamily
NM_013759	2.39	Sepx1	Selenoprotein X 1
NM_020009	2.45	Frap1	FK506 binding protein 12-rapamycin associated protein 1
NM_010275	2.45	Gdnf	Glial cell line derived neurotrophic factor
NM_011175	2.56	Lgmn	Legumain
NM_029796	2.57	Lrg1	Leucine-rich alpha-2-glycoprotein 1
NM_133971	2.57	Ankrd10	Ankyrin repeat domain 10
NM_183308	2.63	Pon2	Paraoxonase 2
NM_026473	2.75	Tubb6	Tubulin, beta 6
NM_021503	2.75	Myoz2	Myozenin 2
NM_010106	2.8	Eef1a1	Eukaryotic translation elongation factor 1 alpha 1
XM_485520	2.91	Myom3	Myomesin family, member 3
NM_181390	2.92	Mustn1	Musculoskeletal, embryonic nuclear protein 1
NM_019755	2.93	Plp2	Proteolipid protein 2
NM_033268	2.95	Actn2	Actinin alpha 2
NM_021567	2.99	Pcbp4	Poly(rC) binding protein 4
XM_132983	2.99	Lmod2	Leiomodin 2
NM_011202	3.03	Ptpn11	Protein tyrosine phosphatase, non-receptor type 11
NM_011654	3.05	Tuba2	Tubulin, alpha 2
NM_139151	3.16	Spag4	Sperm associated antigen 4
NM_009736	3.16	Bag1	Bcl2-associated athanogene 1
NM_009601	3.2	Chrnb1	Cholinergic receptor, nicotinic(acetylcholine receptor )
NM_008631	3.3	Mt4	Metallothionein 4
NM_010432	3.38	Hipk1	Homeodomain interacting protein kinase 1
NM_207530	3.57	Osbpl1a	Oxysterol binding protein-like 1A
NM_009368	3.59	Tgfb3	Transforming growth factor, beta 3
NM_010135	3.63	Enah	Enabled homolog (Drosophila)
NM_009794	3.68	Capn2	Calpain 2
NM_011309	3.7	S100a1	S100 calcium binding protein A1
NM_013602	3.78	Mt1	Metallothionein 1
NM_009373	4.02	Tgm2	Transglutaminase 2, C polypeptide
AB3110	4.17
NC_001819	4.2	Rmlvgp3	Rauscher murine leukemia virus, complete genome
NM_020268	4.2	Klk1b9	Kallikrein 1-related peptidase b9
NM_010244	4.21	Fv1	Friend virus susceptibility 1
NM_013868	4.27	Hspb7	Heat shock protein family, member 7 (cardiovascular)
NM_008161	4.55	Gpx3	Glutathione peroxidase 3
NM_013560	4.8	Hspb1	Heat shock protein 1
NM_020033	4.81	Ankrd2	Ankyrin repeat domain 2 (stretch responsive muscle)
NM_028803	4.84	Gbe1	Glucan (1,4-alpha-), branching enzyme 1
NM_011311	5.02	S100a4	S100 calcium binding protein A4
NM_008693	5.14	Klk1	Kallikrein 1
NC_001502	5.3		Moloney murine sarcoma virus, complete genome
NM_007389	5.54	Chrna1	Cholinergic receptor, nicotinic(acetylcholine receptor )
NC_001501	5.86	MLVgp1	Murine leukemia virus, complete genome
NM_025516	5.96	Ergic3	ERGIC and golgi 3
NM_010211	6.11	Fhl1	Four and a half LIM domains 1
NC_001702	6.13		Murine type C retrovirus, complete genome
NC_001499	6.2		Abelson murine leukemia virus, complete genome
NC_001506	6.25	Movgp1	Murine osteosarcoma virus, complete genome
NM_013808	6.59	Csrp3	Cysteine and glycine-rich protein 3
NM_007446	8.03	Amy2	Amylase 2, pancreatic
AB5006	8.18
NM_007836	8.52	Gadd45a	Growth arrest and DNA-damage-inducible 45 alpha
NM_010723	11.52	Lmo4	LIM domain only 4
NM_010220	11.61	Fkbp5	FK506 binding protein 5
XM_484178	14.83	Igh-1a	Immunoglobulin heavy chain 1a (serum IgG2a)
NM_013468	15.69	Ankrd1	Ankyrin repeat domain 1 (cardiac muscle)
NM_008963	15.93	Ptgds	Prostaglandin D2 synthase (brain)
NM_013476	206.86	Ar	Androgen receptor
