# Supplementary material for: Microarray Analysis of Gene Expression by Skeletal Muscle of Three Mouse Models of Kennedy Disease/Spinal Bulbar Muscular Atrophy
Source: PLoS One. 2010 Sep 23;5(9):e12922. doi: 10.1371/journal.pone.0012922 (PMC2944863; doi:10.1371/journal.pone.0012922)
Supplement: Table S3 — Complete gene list for AR113Q. Genes regulated in AR113Q muscle are presented. For inclusion, each gene had to appear in the gene list generated by a 2 fold change, p≤0.05 criteria. Fold change values relative to WT controls are presented, as are Genbank accession numbers, unigene symbols and names. (0.04 MB XLS) [file pone.0012922.s003.xls]

## Sheet: Sheet1
Gene ID	AR113Q	Symbol	UniGene Name
XM_127602	-32.22	Zmynd17	Zinc finger, MYND domain containing 17
NM_145533	-15.25	Smox	Spermine oxidase
AK009352	-13.01	Itgb1bp3	integrin beta 1 binding protein 3
XM_204287	-12.57	Rasd2	RASD family, member 2
NM_011361	-9.6	Sgk	Serum/glucocorticoid regulated kinase
NM_013737	-9.46	Pla2g7	Phospholipase A2, group VII
NM_010267	-9.31	Gdap1	Ganglioside-induced differentiation-associated-protein 1
NM_133232	-8.73	Pfkfb3	6-phosphofructo-2-kinase/fructose-2,6-biphosphatase 3
XM_489200	-7.25		HYPOTHETICAL PROTEIN 9530064J02
V00818	-6.9	IGHM	immunoglobulin heavy chain 6 (heavy chain of igm)
NM_026346	-6.67	Fbxo32	F-box only protein 32
NM_016854	-6.2	Ppp1r3c	Protein phosphatase 1, regulatory (inhibitor) subunit 3C
BC022635	-6.11	Jph2	Junctophilin 2
NM_007444	-5.99	Amd1	S-adenosylmethionine decarboxylase 1
NM_010585	-5.94	Itpr1	Inositol 1,4,5-triphosphate receptor 1
NM_030143	-5.51	Ddit4l	DNA-damage-inducible transcript 4-like
XM_483957	-4.84		RIKEN cDNA 1810038L18 gene
NM_009832	-4.46	Ccnk	Cyclin K
NM_019715	-4.23	Kcmf1	Potassium channel modulatory factor 1
NM_027052	-4.11	Slc38a4	Solute carrier family 38, member 4
NM_008832	-3.95	Phka1	Phosphorylase kinase alpha 1
NM_018757	-3.85	Nme6	Expressed in non-metastatic cells 6, protein
NM_007606	-3.82	Car3	Carbonic anhydrase 3
AB10087	-3.64
NM_023910	-3.63	Tsc22d4	TSC22 domain family 4
NM_011638	-3.62	Tfrc	Transferrin receptor
NM_013703	-3.61	Vldlr	Very low density lipoprotein receptor
NM_030696	-3.57	Slc16a3	Solute carrier family 16 (monocarboxylic acid transporters)
NM_007706	-3.53	Socs2	Suppressor of cytokine signaling 2
NM_009636	-3.49	Aebp1	AE binding protein 1
NM_175031	-3.42	Stk36	Serine/threonine kinase 36
NM_145357	-3.4		cDNA sequence BC023105
NM_026580	-3.38	Otub2	OTU domain, ubiquitin aldehyde binding 2
NM_009846	-3.38	Cd24a	CD24a antigen
XM_128778	-3.35		Expressed sequence AW548124
NM_026502	-3.28		RIKEN cDNA 1110004E09 gene
NM_010444	-3.26	Nr4a1	Nuclear receptor subfamily 4, group A, member 1
NM_025832	-3.25	Narg1l	NMDA receptor regulated 1-like
NM_028444	-3.22	Prkcdbp	Protein kinase C, delta binding protein
NM_173866	-3.21	Gpt2	Glutamic pyruvate transaminase (alanine aminotransferase) 2
NM_026865	-3.19		RIKEN cDNA 1700113I22 gene
NM_026536	-3.17	Atp5s	ATP synthase, H+ transporting, mitochondrial F0 complex
NM_022995	-3.16	Tmepai	Transmembrane, prostate androgen induced RNA
NM_144833	-3.15	Zfp410	Zinc finger protein 410
NM_027949	-3.05	Phf7	PHD finger protein 7
NM_026398	-3.05	Pop5	Processing of precursor 5, ribonuclease P/MRP family
NM_016686	-2.97	Vezf1	Vascular endothelial zinc finger 1
NM_023049	-2.92	Asb2	Ankyrin repeat and SOCS box-containing protein 2
NM_026837	-2.85	Tmem53	Transmembrane protein 53
NM_053200	-2.85	Ces3	Carboxylesterase 3
NM_178936	-2.82	Tmem56	Transmembrane protein 56
NM_027940	-2.81		RIKEN cDNA 1700001F09 gene
NM_025599	-2.78		RIKEN cDNA 2610528E23 gene
NM_010217	-2.77	Ctgf	Connective tissue growth factor
NM_017373	-2.74	Nfil3	Nuclear factor, interleukin 3, regulated
NM_010271	-2.72	Gpd1	Glycerol-3-phosphate dehydrogenase 1 (soluble)
NM_011322	-2.68	Scn1b	Sodium channel, voltage-gated, type I, beta
NM_025535	-2.67	Sar1b	SAR1 gene homolog B (S. cerevisiae)
NM_029648	-2.66		DNA segment, Chr 19, ERATO Doi 737, expressed
NM_024171	-2.57	Sec61b	Sec61 beta subunit
NM_178405	-2.55	Atp1a2	ATPase, Na+/K+ transporting, alpha 2 polypeptide
NM_026633	-2.54		RIKEN cDNA 9530058B02 gene
NM_025555	-2.51		RIKEN cDNA 2410004B18 gene
NM_026753	-2.47		RIKEN cDNA 1110019N10 gene
NM_009358	-2.47	Ppp2r5d	Protein phosphatase 2, regulatory subunit B (B56)
NM_026011	-2.47	Arl8b	ADP-ribosylation factor-like 8B
XM_126127	-2.46		RIKEN cDNA 1110001P11 gene
NM_008802	-2.46	Pde7a	Phosphodiesterase 7A
NM_145521	-2.43	Ppapdc3	Phosphatidic acid phosphatase type 2 domain containing 3
NM_146175	-2.43	Zfp282	Zinc finger protein 282
NM_021540	-2.41	Rnf130	Ring finger protein 130
NM_026433	-2.4	Tmem100	Transmembrane protein 100
NM_172742	-2.36		Expressed sequence BB128963
NM_010518	-2.33	Igfbp5	Insulin-like growth factor binding protein 5
NM_012029	-2.31	Zfp653	Zinc finger protein 653
NM_145434	-2.29	Nr1d1	Nuclear receptor subfamily 1, group D, member 1
NM_146183	-2.29		RIKEN cDNA 2410005H09 gene
NM_027096	-2.27	Prei4	Preimplantation protein 4
NM_011797	-2.26	Car14	Carbonic anhydrase 14
NM_009505	-2.22	Vegfa	Vascular endothelial growth factor A
NM_017379	-2.21	Tuba8	Tubulin, alpha 8
NM_026189	-2.21		RIKEN cDNA 2310005P05 gene
NM_026159	-2.2		RIKEN cDNA 0610039N19 gene
NM_025757	-2.2		RIKEN cDNA 4933439F18 gene
NM_009834	-2.19	Ccrn4l	CCR4 carbon catabolite repression 4-like
NM_139297	-2.19	Ugp2	UDP-glucose pyrophosphorylase 2
NM_010228	-2.17	Flt1	FMS-like tyrosine kinase 1
NM_019806	-2.16	Vapb	Vesicle-associated membrane protein, associated protein B
NM_029928	-2.16	Ptprb	Protein tyrosine phosphatase, receptor type, B
NM_134000	-2.14	Traf3ip2	Traf3 interacting protein 2
NM_172904	-2.14	Fsd2	Fibronectin type III and SPRY domain containing 2
NM_019733	-2.12	Rbpms	RNA binding protein gene with multiple splicing
NM_053208	-2.1	Egln2	EGL nine homolog 2
NM_030241	-2.09	Setd8	SET domain containing (lysine methyltransferase) 8
XM_358335	-2.08	Cacna1s	Calcium channel, voltage-dependent, L type, alpha 1S
NM_008161	-2.07	Gpx3	Glutathione peroxidase 3
NM_016748	-2.07	Ctps	Cytidine 5'-triphosphate synthase
NM_023229	-2.06	Fastk	as-activated serine/threonine kinase
NM_026853	-2.06	Asb11	Ankyrin repeat and SOCS box-containing protein 11
NM_153744	-2.06	Prkag3	Protein kinase, AMP-activated, gamma 3
NM_011582	-2.04	Thbs4	Thrombospondin 4
NM_008287	-2.04	Hrsp12	Heat-responsive protein 12
NM_010866	-2.02	Myod1	Myogenic differentiation 1
NM_010135	2.01	Enah	Enabled homolog (Drosophila)
NM_009601	2.03	Chrnb1	Cholinergic receptor, nicotinic(acetylcholine receptor )
NM_025536	2.05	Commd5	COMM domain containing 5
NM_027016	2.08	Tloc1	Translocation protein 1
NM_028494	2.1		RIKEN cDNA 1700034I23 gene
XM_485520	2.11	Myom3	MYOMESIN FAMILY, MEMBER 3
NM_178205	2.11	Hist1h3e	Histone 1, H3e
NM_010561	2.12	Dnm2	Dynamin 2
NM_029626	2.13	Glt8d1	Glycosyltransferase 8 domain containing 1
NM_013685	2.13	Tcf4	Transcription factor 4
NM_207530	2.14	Osbpl1a	Oxysterol binding protein-like 1A
NM_008517	2.15	Lta4h	Leukotriene A4 hydrolase
NM_011311	2.16	S100a4	S100 calcium binding protein A4
NM_152816	2.16	Dnm1l	Dynamin 1-like
NM_029166	2.17		RIKEN cDNA E030041M21 gene
NM_019767	2.17	Arpc1a	Actin related protein 2/3 complex, subunit 1A
NM_024170	2.18	Cxx1a	Paraoxonase 2
NM_030675	2.26	Krit1	KRIT1, ankyrin repeat containing
NM_030686	2.26	Dhrs4	Dehydrogenase/reductase (SDR family) member 4
NM_021450	2.32	Trpm7	Transient receptor potential cation channel, subfamily M
NM_033264	2.34	Arpp21	Cyclic AMP-regulated phosphoprotein, 21
NM_009930	2.36	Col3a1	Procollagen, type III, alpha 1
NM_080638	2.39	Mvp	Major vault protein
NM_025931	2.42	Rabl4	RAB, member of RAS oncogene family-like 4
NM_011847	2.43	Dnajb6	DnaJ (Hsp40) homolog, subfamily B, member 6
NM_009369	2.45	Tgfbi	Transforming growth factor, beta induced
NM_013602	2.45	Mt1	Metallothionein 1
NM_019960	2.47	Hspb3	Heat shock protein 3
NM_013581	2.5	Cog1	Component of oligomeric golgi complex 1
NM_146008	2.5	Tcp11l2	T-complex 11 (mouse) like 2
NM_013868	2.51	Hspb7	Heat shock protein family, member 7
NM_027144	2.59	Arhgef12	Rho guanine nucleotide exchange factor (GEF) 12
NM_013863	2.67	Bag3	Bcl2-associated athanogene 3
XM_354836	2.74	Lmo7	LIM domain only 7
NM_027439	2.76	Atp6ap2	ATPase, H+ transporting, lysosomal accessory protein 2
NM_029278	2.77		RIKEN cDNA 2610033H07 gene
NM_025390	2.92	Pop4	Processing of precursor 4, ribonuclease P/MRP family
NM_146226	2.93	Apeh	Acylpeptide hydrolase
AB41090	2.97
NM_144895	3	Spg20	Spastic paraplegia 20, spartin (Troyer syndrome) homolog
NM_020005	3.01	Pcaf	P300/CBP-associated factor
NM_013590	3.11	Lzp-s	P lysozyme structural
NM_016719	3.13	Grb14	Growth factor receptor bound protein 14
NM_133838	3.2	Ehd4	EH-domain containing 4
NM_010382	3.25	H2-Eb1	Histocompatibility 2, class II antigen E beta
NM_007389	3.29	Chrna1	Cholinergic receptor, nicotinic(acetylcholine receptor )
NM_009052	3.3	Bex1	Brain expressed gene 1
NM_016974	3.31	Dbp	D site albumin promoter binding protein
NM_030700	3.32	Maged2	Melanoma antigen, family D, 2
NM_019791	3.35	Maged1	Melanoma antigen, family D, 1
NM_009963	3.53	Cry2	Cryptochrome 2 (photolyase-like)
NM_033268	3.59	Actn2	Actinin alpha 2
NM_026524	3.65	Mid1ip1	Mid1 interacting protein 1 (gastrulation specific G12-like)
NM_007836	3.66	Gadd45a	Growth arrest and DNA-damage-inducible 45 alpha
NM_010545	3.78	Rps14	Ribosomal protein S14
NM_011175	4.03	Lgmn	Legumain
NM_028803	4.05	Gbe1	Glucan (1,4-alpha-), branching enzyme 1
XM_136051	4.76	Tceal7	Transcription elongation factor A (SII)-like 7
NM_010468	4.91	Hoxd3	Homeo box D3
NM_181390	5.57	Mustn1	Musculoskeletal, embryonic nuclear protein 1
NM_013468	6.11	Ankrd1	Ankyrin repeat domain 1 (cardiac muscle)
NM_031189	6.85	Myog	Myogenin
XM_148959	7.37	Sctr	Secretin receptor
NM_145984	9.22	Prepl	Prolyl endopeptidase-like
NM_172767	9.7	Loh11cr2a	Loss of heterozygosity, 11, chromosomal region 2, gene A
