# Supplementary material for: Microarray Analysis of Gene Expression by Skeletal Muscle of Three Mouse Models of Kennedy Disease/Spinal Bulbar Muscular Atrophy
Source: PLoS One. 2010 Sep 23;5(9):e12922. doi: 10.1371/journal.pone.0012922 (PMC2944863; doi:10.1371/journal.pone.0012922)
Supplement: Table S4 — Gene list common to all models. Genes regulated in all 3 models are presented. For inclusion, each gene had to appear in the gene list generated by a 2 fold change, p≤0.05 criteria in all models. Fold change values are presented for each model as are Genbank accession numbers, unigene symbols and names. In addition, genes that have been reported to be regulated in skeletal muscle of related conditions are identified: ARKO = genes also identified in microarray analysis of skeletal muscle of AR null mice, Atrophy = genes also identified in microarray analysis of skeletal muscle of diverse conditions resulting in muscular atrophy, DHT = genes also identified in serial analysis of gene expression (SAGE) of skeletal muscle of mice treated with dihydrotestosterone, HD = genes also identified in microarray analysis of skeletal muscle of mouse model of Huntington's disease. (0.02 MB XLS) [file pone.0012922.s004.xls]

## Sheet: Sheet1
Gene ID	HSA-AR	AR97Q	AR113Q	Symbol	UniGene Name	Other models
XM_127602	-9.47	-8.79	-32.22	Zmynd17 Zinc finger, MYND domain containing 17		ARKO
NM_007444	-9.19	-16.9	-6.42	Amd1	S-adenosylmethionine decarboxylase 1	ARKO, HD, DHT
NM_010585	-8.72	-3.43	-5.94	Itpr1	Inositol 1,4,5-triphosphate receptor 1	HD
NM_013737	-8.29	-12.26	-9.46	Pla2g7	Phospholipase A2, group VII	ARKO
NM_009665	-7.85	-21.18	-5.99	Amd1	S-adenosylmethionine decarboxylase 1	ARKO, HD, DHT
NM_145533	-7.27	-33.2	-15.25	Smox	Spermine oxidase	ARKO
V00818	-6.94	-12.8	-6.9	Igh-6	Immunoglobulin heavy chain 6 (IgM)
NM_133232	-6.48	-19.36	-8.73	Pfkfb3	6-phosphofructo-2-kinase/6-biphosphatase 3	HD, Atrophy
NM_030143	-6.45	-6.23	-5.51	Ddit4l	DNA-damage-inducible transcript 4-like
AK009352	-4.63	-81.79	-13.01	Itgb1bp3	Integrin beta 1 binding protein 3	ARKO
NM_013456	-4.59	-5.1	-1.93	Actn3	Actinin alpha 3	HD
NM_008832	-4.25	-4.48	-3.68	Phka1	Phosphorylase kinase alpha 1	Atrophy
NM_025535	-4	-4.64	-2.67	Sar1b	SAR1 gene homolog B
NM_009358	-3.99	-6.22	-2.47	Ppp2r5d	Protein phosphatase 2, regulatory subunit B
NM_009832	-3.86	-2.53	-4.46	Ccnk	Cyclin K
NM_010267	-3.75	-4.69	-9.31	Gdap1	Ganglioside, differentiation-associated-protein 1	HD
NM_026346	-3.46	-6.69	-6.67	Fbxo32	F-box only protein 32
NM_023049	-3.45	-2.28	-2.92	Asb2	Ankyrin repeat, SOCS box-containing protein 2
NM_017379	-3.36	-2.71	-2.21	Tuba8	Tubulin, alpha 8	HD
XM_358335	-2.97	-2.76	-2.08	Cacna1s	Calcium channel, voltage-dependent, alpha 1S
NM_027096	-2.94	-4.01	-2.27	Prei4	Preimplantation protein 4
XM_128778	-2.84	-3.74	-3.35	Expressed sequence AW548124
NM_026633	-2.73	-3.11	-2.54		RIKEN cDNA 9530058B02 gene
NM_009846	-2.65	-9.14	-3.38	Cd24a	CD24a antigen	ARKO, HD
NM_153744	-2.52	-2.51	-2.06	Prkag3	Protein kinase, gamma 3
NM_010271	-2.49	-7.15	-2.72	Gpd1	Glycerol-3-phosphate dehydrogenase 1	HD
NM_173866	-2.38	-3.89	-3.21	Gpt2	Glutamic pyruvate transaminase 2
NM_175031	-2.19	-3.41	-3.42	Stk36	Serine/threonine kinase 36
NM_011175	2.56	2.46	4.03	Lgmn	Legumain
NM_183308	2.63	3.79	2.23	Pon2	Paraoxonase 2
NM_181390	2.92	11.01	5.57	Mustn1	Musculoskeletal, embryonic nuclear protein 1
NM_033268	2.95	2.13	3.59	Actn2	Actinin alpha 2
NM_009601	3.2	4.89	2.03	AChRb	Cholinergic receptor, beta polypeptide 1	HD
NM_207530	3.57	2.51	2.14	Osbpl1a	Oxysterol binding protein-like 1A
NM_010135	3.63	3.97	2.01	Enah	Enabled homolog
NM_013602	3.78	2.69	2.45	Mt1	Metallothionein 1	Atrophy
NM_013868	4.27	3.39	2.51	Hspb7	Heat shock protein family, member 7
NM_028803	4.84	2.68	4.05	Gbe1	Glucan (1,4-alpha-), branching enzyme 1
NM_007389	5.54	4.13	3.29	AChRa	Cholinergic receptor, alpha polypeptide 1	HD
NM_007836	8.52	8.69	3.66	Gadd45a Growth arrest and DNA-damage-inducible 45	ARKO, HD
NM_013468	15.69	16.68	6.11	Ankrd1	Ankyrin repeat domain 1 (cardiac muscle)
