# Supplementary material for: Microarray Analysis of Gene Expression by Skeletal Muscle of Three Mouse Models of Kennedy Disease/Spinal Bulbar Muscular Atrophy
Source: PLoS One. 2010 Sep 23;5(9):e12922. doi: 10.1371/journal.pone.0012922 (PMC2944863; doi:10.1371/journal.pone.0012922)
Supplement: Table S6 — List of primers used for quantitative RT-PCR validation of microarray results. (0.02 MB XLS) [file pone.0012922.s006.xls]

## Sheet: Sheet1
Accession Number	Symbol	Gene Description	Forward Primer	Reverse Primer
NM_008084	GAPDH	Glyceraldehyde-3-phosphate dehydrogenase	aactttggcattgtggaagg	acacattgggggtaggaaca
NM_013476	AR	Androgen receptor	gtgtcgtctccggaaatgtt	ggaatcaggctggttgttgt
NM_026346	Fbxo32	F-box protein 32 (Fbxo32) (MAFbx)	cagtccctgcacctcttctc	cctaaggtcccagacatcca
NM_009505	Vegfa	Vascular endothelial growth factor	atcttcaagccgtcctgtgt	aatgctttctccgctctgaa
NM_013468	Ankrd1	Ankyrin repeat domain 1	gcatttcccaacagaagagc	aagtcttgctcccccaaaat
XM_125745	Itgb1bp3	integrin beta 1 binding protein 3	cctcctcgagggtttcctac	ggggacttcatgccatctaa
XM_127602	Zmynd17	Zinc finger, MYND domain containing 17	ccccagtatcaagctttgga	cttcctatgtgctggccaat
NM_028803	Gbe1	Glucan (1,4-alpha-), branching enzyme 1	cagcggagtatggaggtcat	aacactgtgagggggatcag
NM_009652	Akt1	Thymoma viral proto-oncogene 1	cccttctacaaccaggacca	atacacatcctgccacacga
NM_001039048	MuRF1	Tripartite motif-containing 63 (Trim63)	gtccatgtctggaggtcgtt	aggagcaagtaggcacctca
